# Supplementary material for: Increasing competition for water resources in the food and energy industries
Source: PLoS One. 2024 Nov 25;19(11):e0312836. doi: 10.1371/journal.pone.0312836 (PMC11588210; doi:10.1371/journal.pone.0312836)
Supplement: S1 Table — (CSV) [file pone.0312836.s001.csv]

Table S1. Water footprint of grain crops in Shanxi. Unit: G m3
Year	Blue WF	Green WF	Grey WF
2000	2.41742	9.30305	5.41304
2001	2.40545	7.466	5.17886
2002	2.31628	9.44563	5.91353
2003	2.32204	12.54653	6.04541
2004	2.25878	10.63912	6.68922
2005	2.40777	10.42145	7.16251
2006	2.70262	10.31772	6.46777
2007	2.99868	11.34745	7.14075
2008	3.00745	10.83721	7.88858
2009	3.20172	11.66073	7.93141
2010	3.38683	11.23293	8.69626
2011	3.44965	14.37042	9.20476
2012	3.55734	11.1115	9.52421
2013	3.66196	14.52449	9.74729
2014	3.71784	9.76242	9.67629
2015	4.08336	11.6155	9.6228
2016	4.26132	10.53299	9.0284
2017	4.12379	10.03168	8.73701
2018	3.9888	9.12452	8.451
2019	3.83776	8.58472	8.131
2020	3.81787	8.36866	8.08886
2021	3.69889	8.07361	7.83678
