# Supplementary material for: Increasing competition for water resources in the food and energy industries
Source: PLoS One. 2024 Nov 25;19(11):e0312836. doi: 10.1371/journal.pone.0312836 (PMC11588210; doi:10.1371/journal.pone.0312836)
Supplement: S2 Table — (CSV) [file pone.0312836.s002.csv]

Table S2. Water footprint of rice, wheat and maize in Shanxi. Unit: G m3
Year	Rice		Wheat		Maize
	Blue WF	Green WF	Blue WF	Green WF	Blue WF	Green WF
2000	0.02269	0.02041	1.36075	1.86429	1.12375	3.79976
2001	0.01642	0.0132	1.48475	1.81736	1.01343	3.0615
2002	0.01276	0.01107	1.41093	1.86545	1.26508	4.1281
2003	0.00656	0.0085	1.23743	2.44307	1.15476	5.62685
2004	0.00552	0.00553	1.11845	1.70641	1.49273	5.62088
2005	0.0052	0.00496	1.06837	1.55225	1.62986	5.84444
2006	0.00371	0.00362	1.09998	1.63662	1.61566	5.9329
2007	0.00361	0.00357	1.15211	1.73273	1.73164	6.42759
2008	0.000710014	0.000718179	1.1325	1.74468	1.62943	6.19537
2009	0.00299	0.00317	1.0512	1.69539	1.79854	7.15913
2010	0.00281	0.00243	1.16055	1.53063	2.1693	7.06128
2011	0.00284	0.00288	1.16683	1.80186	2.42456	9.2406
2012	0.00361	0.00272	1.20254	1.37949	2.53021	7.16359
2013	0.00433	0.00391	1.10656	1.5216	2.85265	9.68116
2014	0.00364	0.00241	1.09917	1.11112	2.56133	6.39021
2015	0.00319	0.00232	1.31011	1.43576	2.74094	7.47123
2016	0.0029	0.00235	1.27318	1.40614	2.55046	6.36309
2017	0.00279	0.00226	1.26535	1.39749	2.47669	6.17904
2018	0.00294	0.00237	1.26476	1.39684	2.39557	5.97665
2019	0.0093	0.00751	1.23435	1.36325	2.35084	5.86507
2020	0.009	0.00727	1.2097	1.33603	2.3881	5.95802
2021	0.00908	0.00721	1.22074	1.34219	2.2924	5.78233
