# Supplementary material for: Increasing competition for water resources in the food and energy industries
Source: PLoS One. 2024 Nov 25;19(11):e0312836. doi: 10.1371/journal.pone.0312836 (PMC11588210; doi:10.1371/journal.pone.0312836)
Supplement: S3 Table — (CSV) [file pone.0312836.s003.csv]

Table S3. Energy and water footprint of Shanxi Province involves data. Unit: G m3
Year	Coal	Natural gas	Thermal power
2000	0.75343	0.000702412	0.26015
2001	0.82858	0.00103	0.29608
2002	0.74998	0.000815317	0.35265
2003	1.35636	0.00168	0.40514
2004	1.54259	0.00192	0.45325
2005	1.66032	0.00232	0.55334
2006	1.74176	0.00406	0.64367
2007	1.88788	0.00469	0.73393
2008	1.96444	0.00366	0.7561
2009	1.84341	0.00659	0.79201
2010	2.21954	0.01106	0.90135
2011	2.61314	0.00772	0.98606
2012	2.7361	0.00981	1.02663
2013	2.40362	0.02256	1.09299
2014	2.38334	0.02427	1.09072
2015	2.52304	0.02531	0.99379
2016	2.1816	0.02751	1.01224
2017	2.27471	0.02984	1.10918
2018	2.43491	0.03359	1.22241
2019	2.37318	0.04122	1.26841
2020	2.56009	0.05406	1.29912
2021	2.76585	0.07741	1.29802
