# Supplementary material for: Increasing competition for water resources in the food and energy industries
Source: PLoS One. 2024 Nov 25;19(11):e0312836. doi: 10.1371/journal.pone.0312836 (PMC11588210; doi:10.1371/journal.pone.0312836)
Supplement: S4 Table — (CSV) [file pone.0312836.s004.csv]

Table S4. Competition index of food and energy industries for water resources
Year	Competition index
2000	0.42792
2001	0.45523
2002	0.42643
2003	0.5877
2004	0.59242
2005	0.66069
2006	0.699
2007	0.79584
2008	0.84091
2009	0.86693
2010	0.95172
2011	0.82404
2012	0.86987
2013	0.84595
2014	0.8791
2015	0.906
2016	0.85646
2017	0.87656
2018	0.90653
2019	0.86577
2020	0.93261
2021	0.94806
